# Supplementary material for: Barriers, Facilitators, and Strategies for Developing a Culturally Informed Lifestyle Intervention for Native Hawaiian, CHamoru, and Filipino Breast Cancer Survivors: Mixed-Methods Findings from Focus Group Participants
Source: Int J Environ Res Public Health. 2023 Jun 7;20(12):6075. doi: 10.3390/ijerph20126075 (PMC10298141; doi:10.3390/ijerph20126075)
Supplement: Supplementary file 1 [file ijerph-20-06075-s001.zip]

Archive with 1 entries (1 files):
- ijerph-2332431-supplementary.pdf
